# Supplementary material for: The Diverse Effect of HDAC Inhibitors: Sodium Butyrate and Givinostat on Microglia Polarization After Hypoxia-Ischemia In Vitro
Source: Int J Mol Sci. 2026 Jan 22;27(2):1114. doi: 10.3390/ijms27021114 (PMC12842125; doi:10.3390/ijms27021114)
Supplement: Supplementary file 1 [file ijms-27-01114-s001.zip]

Archive with 3 entries (2 files):
- ijms-4023957-supplementary/
- ijms-4023957-supplementary/Table S1.xlsx
- ijms-4023957-supplementary/Table S2.pdf
