# Supplementary material for: The Diverse Effect of HDAC Inhibitors: Sodium Butyrate and Givinostat on Microglia Polarization After Hypoxia-Ischemia In Vitro
Source: Int J Mol Sci. 2026 Jan 22;27(2):1114. doi: 10.3390/ijms27021114 (PMC12842125; doi:10.3390/ijms27021114)
Supplement: Supplementary file 1 [file ijms-27-01114-s001.zip › ijms-4023957-supplementary/Table S1.xlsx]

## Sheet: Arkusz1
Table S1. Densitometric values of Western blots.
pAKT
	SB 24h					SB 72h					Gv 24h					Gv 72h
	K	K+SB	OGD	OGD+SB		K	K+SB	OGD	OGD+SB		K	K+G	OGD	OGD+G		K	K+G	OGD	OGD+G
	140.669	174.055	161.692	159.086		91.5519	90.0971	80.4891	134.223		123.317	116.265	93.8388	104.017		53.7018	65.1178	69.0143	53.816
	273.286	235.559	209.27	244.638		120.66	76.5239	30.6251	70.9309		80.5527	68.5859	55.7692	60.1785		56.7745	59.1692	53.0074	39.5138
	109.821	93.1925	72.9643	103.792		571.89	502.296	69.006	141.223		153.671	118.037	117.317	110.66		24.2725	51.3647	28.406	26.2845
	62.8352	135.186	57.5618	151.592		71.1739	185.054	23.323	67.5209		109.648	68.8596	64.7398	62.3802		24.6875	50.5171	57.2834	43.8183
	13.3611	26.5996	10.1219	37.6346		97.6233	236.066	100.601	149.8		123.2	98.7343	63.7449	95.6219		67.6455	80.334	45.9709	70.1077
	162.811	95.5185	71.1592	194.501		11.9096		19.3055	43.3093		68.1528	46.8204	29.7431	56.8989		56.2545	78.9791	52.7308	71.5385
	36.9686	19.7488	12.573	52.7712		97.6233		84.1301	192.235		112.061	90.1909	53.3672	99.6619
	94.0462	86.3058	90.8475	97.5524		18.8946		18.0261	53.8014		87.9653	77.8222	57.194	53.9741
	61.8817	59.2397	44.25	69.0105							27.9088	43.747	16.4553	30.9911
pERK
	SB 24h					SB 72h					Gv 24h					Gv 72h
	K	K+SB	OGD	OGD+SB		K	K+SB	OGD	OGD+SB		K	K+G	OGD	OGD+G		K	K+G	OGD	OGD+G
	190.505	180.335	117.834	93.6781		293.68	246.551	277.465	186.355		140.123	116.871	170.45	162.119		137.786	158.367	99.5919	150.289
	192.284	173.462	192.592	170.726		209.883	256.93	250.845	271.076		187.059	184.094	216.165	187.32		40.1107	41.8433	22.2334	35.4943
	179.31	195.708	169.746	126.227		74.2858	74.4056	47.9891	70.4226		146.181	121.295	126.004	116.944		154.962	181.905	227.068	163.665
	158.714	177.185	219.332	216.225		305.333	283.086	173.306	264.809		189.977	196.46	142.238	131.461		96.8638	101.946	112.587	125.311
	146.257	133.572	176.94	233.155		41.8692	46.2385	67.5839	59.6114		73.6787	86.8818	53.0078	48.8612		126.802	152.367	93.7773	112.297
	130.944	73.2733	93.7314	84.6317		216.577	216.73	243.579	178.879		221.437	212.339	171.697	199.72		145.23	140.969	169.161	141.609
	231.188	193.519	231.81	82.2874		112.428	118.336	146.105	71.8541		312.819	295.587	405.755	360.834		374.887	410.36	285.263	160.463
	298.641	304.67	309.811	155.371		126.421	122.405	115.988	107.127		214.597	214.286	285.421	268.272		208.622	301.535	182.639	102.645
	461.73	426.678	293.354	440.83		236.732	200.874	212.791	209.106		394.097	370.411	382.11	496.645		234.659	244.765	263.861	206.035
	588.181	595.023	417.878	583.244							404.425	381.72	347.157	377.779		237.17	223.044	319.562	186.402
	399.376	248.981	291.076	230.608							258.266	251.81	225.486	361.65		276.972	246.245	349.295	295.288
	298.298	175.33	226.27	308.188							180.737	165.58	133.107	336.845		378.002	306.766	314.951	358.427
	407.842	294.793	381.793	370.798							218.117	215.43	209.939	212.156
											283.273	251.542	192.388	264.541
											181.592	149.238	99.1149	150.441
											242.376	237.49	243.646	270.373
AKT
	SB 24h					SB 72h					Gv 24h					Gv 72h
	K	K+SB	OGD	OGD+SB		K	K+SB	OGD	OGD+SB		K	K+G	OGD	OGD+G		K	K+G	OGD	OGD+G
	441.69	359.481	419.515	368.14		525.658	500.336	515.746	442.704		211.116	193.493	199.87	133.117		513.901	486.624	475.7	515.384
	212.16	176.691	216.97	175.574		489.519	489.998	496.855	515.249		349.981	416.695	296.724	326.417		338.895	385.814	384.316	390.242
	234.201	248.728	266.084	304.116		513.386	521.031	546.012	503.919		313.437	342.924	310.78	283.28		470.362	496.449	499.814	486.126
	306.305	295.453	246.483	240.685		584.443	555.849	577.949	603.579		261.986	274.782	202.497	280.625		401.257	363.323	399.509	380.659
	571.89	502.296	412.299	552.741		516.476	521.2	522.464	434.155		263.146	318.082	202.155	238.34		285.435	286.053	251.143	215.275
	544.589	486.094	338.542	345.641							444.619	399.516	425.867	421.878		200.75	209.147	155.653	186.594
	595.222	531.028	416.087	463.563							392.961	358.816	341.931	361.65		280.178	342.3	181.024	298.977
	632.058	656.812	718.04	755.941							345.214	338.276	324.195	312.069
	606.425	420.838	545.54	660.665							325.947	343.836	318.296	277.635
	588.516	663.112	723.042	664.848
	510.797	463.08	445.712	539.309
ERK
	SB 24h					SB 72h					Gv 24h					Gv 72h
	K	K+SB	OGD	OGD+SB		K	K+SB	OGD	OGD+SB		K	K+G	OGD	OGD+G		K	K+G	OGD	OGD+G
	225.816	142.453	226.191	213.488		223.315	203.885	173.341	220.051		258.922	211.33	210.777	209.948		221.934	229.086	232.709	259.775
	246.09	277.022	241.955	184.215		200.017	181.742	166	201.702		157.031	180.062	134.47	163.788		107.456	128.05	70.8563	116.485
	214.402	135.696	230.74	326.642		133.688	232.49	179.079	263.083		290.137	269.571	336.54	188.709		200.964	200.99	219.083	228.119
	433.296	374.581	407.537	331.799		139.219	247.698	155.859	263.305		277.78	279.471	284.981	289.839		287.253	254.088	295.742	344.33
	577.996	523.208	466.208	484.647		480.556	516.61	380.832	581.411		336.266	248.877	412.885	248.363		226.068	301.543	281.13	238.258
	510.284	526.457	525.358	490.026		431.337	364.106	284.001	435.446		371.836	330.208	406.787	340.07		251.169	201.203	228.994	202.176
	479.67	413.32	342.149	482.328		190.679	176.554	101.232	220.371		393.395	375.933	366.71	322.569		298.244	297.765	253.655	300.721
	221.717	171.987	121.092	237.029		322.982	441.926	399.955	478.595		248.748	347.621	284.135	296.652		206.187	161.843	133.535	196.437
	561.591	561.22	575.967	629.932							154.05	245.764	153.739	165.913		530.986	573.809	525.1	492.753
	342.468	330.006	429.106	522.432							394.812	435.373	349.009	510.579		260.002	326.859	297.541	269.355
	130.404	140.707	195.261	211.032							446.556	442.327	395.657	498.269		438.124	313.061	473.755	598.323
	434.156	470.725	481.71	532.219							335.928	364.453	333.746	399.96
	399.887	429.363	370.8	389.748							389.721	407.868	376.694	314.475
	171.193	203.046	119.282	273.612							392.191	385.158	397.137	328.148
											284.712	307.232	370.726	408.717
B-actin
	SB 24h					SB 72h					Gv 24h					Gv 72h
	K	K+SB	OGD	OGD+SB		K	K+SB	OGD	OGD+SB		K	K+G	OGD	OGD+G		K	K+G	OGD	OGD+G
	221.444	206.243	219.347	208.461		435.121	441.406	427.849	438.348		283.301	284.445	285.764	273.564		311.995	322.601	304.242	319.172
	303.44	311.182	308.775	290.041		414.574	411.539	421.888	425.018		186.143	174.137	184.436	177.559		417.82	422.986	411.463	417.787
	219.246	193.861	196.804	215.861		678.848	666.774	665.284	679.247		383.187	369.086	371.339	368.176		262.099	272.637	279.125	275.476
	144.8	137.7	134.057	139.558		443.775	444.682	428.877	435.741		476.956	465.05	474.255	478.409		467.55	478.337	482.48	468.302
	295.131	297.839	275.73	287.759		670.848	666.774	665.284	679.247		323.688	311.505	303.909	305.127		273.64	266.595	267.622	278.646
